# Supplementary material for: Acute HIV-1 and SARS-CoV-2 Infections Share Slan+ Monocyte Depletion—Evidence from an Hyperacute HIV-1 Case Report
Source: Viruses. 2021 Sep 10;13(9):1805. doi: 10.3390/v13091805 (PMC8473247; doi:10.3390/v13091805)
Supplement: Supplementary file 1 [file viruses-13-01805-s001.zip]

Archive with 1 entries (1 files):
- viruses-1344223-Supplementary (5).pdf
